# Supplementary material for: Considerations of AOX Functionality Revealed by Critical Motifs and Unique Domains
Source: Int J Mol Sci. 2018 Sep 29;19(10):2972. doi: 10.3390/ijms19102972 (PMC6213860; doi:10.3390/ijms19102972)
Supplement: Supplementary file 1 [file ijms-19-02972-s001.zip]

Archive with 4 entries (4 files):
- Figure S1.JPG
- Table S1.xlsx
- Table S2.xlsx
- Table S3.xlsx
