# Supplementary material for: Considerations of AOX Functionality Revealed by Critical Motifs and Unique Domains
Source: Int J Mol Sci. 2018 Sep 29;19(10):2972. doi: 10.3390/ijms19102972 (PMC6213860; doi:10.3390/ijms19102972)
Supplement: Supplementary file 1 [file ijms-19-02972-s001.zip › Table S1.xlsx]

## Sheet: Table S1
Table S1. Summary of binding sites found for AOX positive and negative regulators in barley and rice. * Indicates sequences with one nucleotide deviation from the MDM. The location of nucleotide deviation is in bold and underlined.
	REGULATOR	TARGET	START	END	ORIENTATION	SEQUENCE
Positive Regulators	ANAC013	HvAOX1a	287	271	+	CTTGGAGGAGAAGAAA
		HvAOX1a	950	966	-	CTTGTGGACCAAGAAA
		HvAOX1a	963	947	+	CTTGGTCCACAAGCCA
		HvAOX1c	503	487	+	CTTGGGAGCCAAGGCA
		OsAOX1a	253	237	+	CTTGGAGAAGAAGAAA
		OsAOX1a	671	687	-	CTTGTGGACCAAGAAA
		OsAOX1a	684	668	+	CTTGGTCCACAAGACA
	ANAC017	HvAOX1a	969	950	+	TTCTTTCTTGGTCCACAAG
		HvAOX1a	944	963	-	TTTTGGCTTGTGGACCAAG
		HvAOX1c	484	503	-	CCCTGCCTTGGCTCCCAAG
		OsAOX1a	690	671	+	GTCTTTCTTGGTCCACAAG
		OsAOX1a	665	684	-	GCTTGTCTTGTGGACCAAG
	ANAC053	HvAOX1a	966	949	+	TTTCTTGGTCCACAAGC
		HvAOX1a	947	964	-	TGGCTTGTGGACCAAGA
		OsAOX1a	687	670	+	TTTCTTGGTCCACAAGA
		OsAOX1a	668	685	-	TGTCTTGTGGACCAAGA
	ANAC078	HvAOX1a	957	945	+	CCACAAGCCAAA
		OsAOX1e	98	86	+	GTGCACGCCAGC
	AtWRKY63	HvAOX1d2	551	543	+	CGGTCAAC
Negative Regulators	ABI4	HvAOX1a	206	196	+	CGCCGCGGCC
		HvAOX1a	183	173	+	CGCCGCCTCC
		HvAOX1a	574	564	+	CGCCGCCGCC
		HvAOX1d1	490	480	+	CGCCGCCTGC
		HvAOX1d1	388	378	+	CGCCGCCGCC
		HvAOX1d1	385	375	+	CGCCGCCGTC
		HvAOX1d1	223	213	+	CACCGCCGCC
		HvAOX1d2	151	161	-	CGGTGCTTCC
		HvAOX1d2	1318	1308	+	CGCTGCCCGC
		HvAOX1d2	1403	1413	-	CGCCGCGCGC
MDM	CTTGNNNNNCAMG	HvAOX1a	963	950	+	CTTGGTCCACAAG
		HvAOX1a	950	963	-	CTTGTGGACCAAG
		HvAOX1c	503	490	+	CTTGGGAGCCAAG
		HvAOX1c	490	503	-	CTTGGCTCCCAAG
		OsAOX1a	684	671	+	CTTGGTCCACAAG
		OsAOX1a	671	684	-	CTTGTGGACCAAG
MDM Derivative	YTTGNNNNNVAMV	HvAOX1a	1277	1264	+	TTTGCAAATCACA
		HvAOX1a	963	950	+	CTTGGTCCACAAG
		HvAOX1a	950	963	-	CTTGTGGACCAAG
		HvAOX1a	287	274	+	CTTGGAGGAGAAG*
		HvAOX1c	503	490	+	CTTGGGAGCCAAG
		HvAOX1c	490	503	-	CTTGGCTCCCAAG
		HvAOX1d1	164	151	+	TTTGCCCCACACG*
		HvAOX1d2	1462	1449	+	TTTGTAGGAAAAA
		HvAOX1d2	521	534	-	TTTGTAGCTCAAC
		OsAOX1a	684	671	+	CTTGGTCCACAAG
		OsAOX1a	671	684	-	CTTGTGGACCAAG
		OsAOX1a	516	503	+	CTTGTACTCCACC*
		OsAOX1a	358	345	+	TTTGGCGATAAAA
		OsAOX1a	311	298	+	TTTGAAAAAAAAA
		OsAOX1a	253	240	+	CTTGGAGAAGAAG*
		OsAOX1c	804	817	-	TTTGACATCCACA
		OsAOX1c	383	396	-	TTTGGGCACGAAG
		OsAOX1e	943	956	-	CTTGTTGGAAAAG*
		OsAOX1d	709	696	+	TTTGGAGCGGAAA
		OsAOX1d	383	396	-	TTTGCCGCTGAAG
