# Supplementary material for: Considerations of AOX Functionality Revealed by Critical Motifs and Unique Domains
Source: Int J Mol Sci. 2018 Sep 29;19(10):2972. doi: 10.3390/ijms19102972 (PMC6213860; doi:10.3390/ijms19102972)
Supplement: Supplementary file 1 [file ijms-19-02972-s001.zip › Table S2.xlsx]

## Sheet: Table S2
Table S2. Summary of residues of barley and rice AOX isoforms compared to T. bruceiAOX residues that show effect on enzyme efficiency when mutagenized. The T. brucei AOX residues are in bold. * Indicates residues from Young et al. [28] and Crichton et al. [29]. ** Indicates residues Shiba et al. [27]. The rest of the residues are from Moore et al. [24].
	TbAOX residues
	R96*	D100*	R118**	L122	E123	T124*	H138	W151	E158	N161	E162	H165	Q187	Y198	H206	L212*	E213	E215**	A216	T219**	Y220	Y246**	E266	H269
HvAOX1a	R	D	R	L	E	T	H	W	E	N	E	H	Q	Y	H	L	E	E	A	S	Y	Y	E	H
HvAOX1c	R	D	R	L	E	T	H	W	E	N	E	H	Q	Y	H	L	E	E	A	S	Y	Y	E	H
HvAOX1d1	R	D	H	L	E	T	H	W	E	N	E	H	Q	Y	H	L	E	E	A	S	Y	Y	E	H
HvAOX1d2	R	D	H	L	E	T	H	W	E	N	E	H	Q	Y	H	L	E	E	A	S	Y	Y	E	H
OsAOX1a	R	D	R	L	E	T	H	W	E	N	E	H	Q	Y	H	L	E	E	A	S	Y	Y	E	H
OsAOX1c	R	D	R	L	E	T	H	W	E	N	E	H	Q	Y	H	L	E	E	A	S	Y	Y	E	H
OsAOX1e	R	D	R	L	E	T	H	W	E	N	E	H	Q	Y	H	L	E	E	A	S	Y	Y	E	H
OsAOX1d	A	D	H	L	E	T	H	W	E	N	E	H	Q	Y	H	L	E	E	A	S	Y	Y	E	H
