# Supplementary material for: Considerations of AOX Functionality Revealed by Critical Motifs and Unique Domains
Source: Int J Mol Sci. 2018 Sep 29;19(10):2972. doi: 10.3390/ijms19102972 (PMC6213860; doi:10.3390/ijms19102972)
Supplement: Supplementary file 1 [file ijms-19-02972-s001.zip › Table S3.xlsx]

## Sheet: Hydrophobic cavity
Table S3. A comparison of 33 residues in the hydrophobic cavity of TbAOX, hexaploid wheat AOX (TaAOX), Triticum urartu AOX (TuAOX, wild diploid wheat ancestor), Aegilops tauschii AOX (AetAOX, wild diploid wheat ancestor), HvAOX and OsAOX. The wheat residues are from Brew-Appiah et al. [12] and the barley and rice residues are from Wanniarachchi et al. [14]. dG1 and dG2 refer to AOX1d Group 1 and …
	TbAOX Residue Numbers in Hydrophobic Cavity
		S91	T94	C95	W97	L98	F99	F102	S117	R118	F121	L122	V125	A126	V128	P178	L179	V181	S182	I185	T186	I189	M190	F193	L194	A197	Y198	I200	S201	F204	V205	F208	V209	L212
	HvAOX1a	T	S	L	F	P	T	F	C	R	M	L	V	A	V	Y	E	A	L	T	V	V	F	A	Y	G	Y	I	S	F	A	V	V	L
	TaAOX1a-2AL	T	S	L	F	P	T	F	C	R	M	L	V	A	V	Y	E	A	L	A	V	V	F	A	Y	G	Y	I	S	F	A	V	V	L
	TaAOX1a-2BL	T	S	L	F	P	T	F	C	R	M	L	V	A	V	Y	E	A	L	A	V	V	F	A	Y	G	Y	I	S	F	A	V	V	L
	TaAOX1a-2DL	T	S	L	F	P	T	F	C	R	M	L	V	A	V	Y	E	A	L	A	V	V	F	A	Y	G	Y	I	S	F	A	V	V	L
	TaAOX1a-like-2DL	-	-	-	-	-	-	-	-	-	-	-	-	-	-	Y	E	A	L	A	V	V	F	A	Y	G	Y	V	S	F	A	V	V	L
	TuAOX1a*	T	S	L	F	P	T	F	C	R	M	L	V	A	V	Y	E	A	L	A	V	V	F	A	Y	G	Y	I	S	F	A	V	V	L
	AetAOX1a*	T	S	L	F	P	T	F	C	R	M	L	V	A	V	Y	E	A	L	A	V	V	F	A	Y	G	Y	I	S	F	A	V	V	L
	OsAOX1a	T	S	L	F	P	T	F	C	R	M	L	V	A	V	Y	E	A	L	T	V	V	F	A	Y	G	Y	L	S	F	A	V	V	L
	HvAOX1c	T	S	L	V	P	T	F	C	R	M	L	V	A	V	Y	E	A	L	A	V	V	F	A	Y	G	Y	L	S	F	A	V	V	L
	TaAOX1c-6AL	T	S	L	V	P	T	F	C	R	M	L	V	A	V	Y	E	A	L	A	V	V	F	A	Y	G	Y	I	S	F	A	V	V	L
	TaAOX1c-6BL	T	S	L	V	P	T	F	C	R	M	L	V	A	V	Y	E	A	L	A	V	V	F	A	Y	G	Y	V	S	F	A	V	V	L
	TaAOX1c-6DL	T	S	L	V	P	T	F	C	R	M	L	V	A	V	Y	E	A	L	A	V	V	F	A	Y	G	Y	V	S	F	A	V	V	L
	TuAOX1c*	T	S	L	V	P	T	F	C	R	M	L	V	A	V	Y	E	A	L	A	V	V	F	A	Y	G	Y	V	S	F	A	V	V	L
	OsAOX1c	T	A	L	V	P	T	F	C	R	M	L	V	A	V	Y	E	A	L	A	V	V	F	A	Y	G	Y	L	S	L	A	V	V	L
	Put.TaAOX1e-3DS	T	A	I	W	P	T	F	C	R	M	L	V	A	V	Y	E	A	L	V	V	V	F	A	Y	T	Y	A	S	V	A	M	V	L
	AetAOX1e*	T	A	M	W	P	T	F	C	R	M	L	V	A	V	Y	E	A	L	A	V	V	F	A	Y	T	Y	A	S	V	A	M	V	L
	OsAOX1e	T	S	L	W	P	V	F	C	R	M	L	V	A	V	Y	E	A	L	A	V	A	F	A	Y	S	Y	L	S	F	A	I	V	L
	OsAOX1d	T	S	L	V	P	R	F	S	H	L	L	V	A	V	W	E	A	L	A	A	V	F	A	Y	G	Y	V	S	F	A	F	V	L
dG1	HvAOX1d1	I	T	L	A	G	S	F	S	H	L	L	V	A	V	W	E	A	L	A	T	V	F	A	Y	G	Y	V	S	F	A	F	V	L
	TaAOX1d-2AL.1	I	T	L	A	G	S	F	S	H	L	L	V	A	V	W	E	A	L	A	T	V	F	A	Y	G	Y	V	S	F	A	F	V	L
	put.TaAOX1d-like-4AS	-	-	-	-	-	-	F	S	H	L	L	V	A	V	C	E	A	L	P	T	V	F	A	Y	G	Y	V	S	F	A	F	V	L
	TuAOX1d.2*	I	T	L	K	G	S	F	S	H	L	L	V	A	V	W	E	A	L	A	T	V	F	A	Y	G	Y	V	S	F	A	F	V	L
	AetAOX1d-like*	I	T	L	A	G	S	F	S	H	L	L	V	A	V	-	-	-	-	-	-	V	F	A	Y	G	Y	I	S	L	-	-	-	-
dG2	HvAOX1d2	V	S	L	V	P	R	F	S	H	L	L	V	A	V	W	E	A	L	A	A	V	F	A	Y	G	Y	I	S	F	A	F	V	L
	TaAOX1d-2AL.2	V	S	L	V	P	R	F	S	H	L	L	V	A	V	W	E	A	L	A	A	V	F	A	Y	G	Y	I	S	F	A	F	V	L
	TaAOX1d-2DL	V	S	L	V	P	R	F	S	H	L	L	V	A	V	W	E	A	L	A	A	V	F	A	Y	G	Y	I	S	F	A	F	V	L
	TuAOX1d.1*	V	S	L	V	P	R	F	S	H	L	L	V	A	V	W	E	A	L	A	A	V	F	A	Y	G	Y	I	S	F	A	F	V	L
	AetAOX1d*	V	S	L	V	P	R	F	S	H	L	L	V	A	V	W	E	A	L	A	A	V	F	A	Y	G	Y	I	S	F	A	F	V	L
